# Supplementary material for: Impact of Obesity and Ageing on the Expression of Key Mediators of SARS-CoV-2 Infection in Human Adipose Tissue
Source: Int J Mol Sci. 2025 Jul 29;26(15):7313. doi: 10.3390/ijms26157313 (PMC12347392; doi:10.3390/ijms26157313)
Supplement: Supplementary file 1 [file ijms-26-07313-s001.zip]

Archive with 1 entries (1 files):
- ijms-3703391-supplementary.pdf
